# Supplementary material for: Combining morphological and genomic evidence to resolve species diversity and study speciation processes of the Pallenopsis patagonica (Pycnogonida) species complex
Source: Front Zool. 2019 Sep 6;16:36. doi: 10.1186/s12983-019-0316-y (PMC6728986; doi:10.1186/s12983-019-0316-y)
Supplement: Supplementary file 4 — Morphological measurements of the Pallenopsis patagonica species complex. Table including all measured characters of all individuals used for morphometric analyses. Detailed information about ID, voucher number, sex as well as species and mitochondrial clade assignment is given. Missing values are substituted with a question mark (?). (XLS 158 kb) [file 12983_2019_316_MOESM4_ESM.xls]

## Sheet: Suppl_2_morph_measurments
Supplementary Material 4: Morphological measurements of the Pallenopsis patagonica species complex.
ID	ZSM-Voucher Number	Sex	Species	Clade	trunk L	ceph. segment	trunk W1	trunk W12	trunk W2	trunk W23	trunk W3	trunk W34	trunk W4	trunk H	abdomen L	abdomen W	ocular tubercle H	ocular tubercle W	eye H	forehead H	eyes distance	proboscis L	proboscis basis	proboscis thickest	proboscis thick2tip	proboscis thinnest	proboscis thin2tip	l palp	r palp	l cheliphore 1	l cheliphore 2	l cheliphore 3	l cheliphore 4	r cheliphore 1	r cheliphore 2	r cheliphore 3	r cheliphore 4	l oviger 1	l oviger 2	l oviger 3	l oviger 4	l oviger 5	l oviger 6	l oviger 7	l oviger 8	l oviger 9	l oviger 10	r oviger 1	r oviger 2
PS77_208_5_1_1	ZSM-A20160726	m	P. patagonica	SUB_1	8.39	4.36	4.96	1.64	6.23	1.84	5.80	1.46	2.55	1.58	4.11	0.76	1.82	1.02	0.76	0.60	0.48	5.72	1.67	1.93	1.97	1.79	3.75	0.67	0.96	3.06	2.99	2.50	0.66	3.14	2.73	2.03	0.61	0.85	1.99	1.22	2.12	1.73	0.99	0.64	0.65	0.39	0.43	0.62	1.63
PS77_208_5_1_4	ZSM-A20160689	f	P. patagonica	SUB_1	6.10	3.27	3.62	1.32	4.64	1.31	4.08	1.15	1.97	1.39	2.73	0.63	1.08	0.77	0.50	0.27	-	4.19	1.12	0.96	1.08	?	?	0.79	0.61	1.80	1.81	1.80	0.26	1.36	1.80	1.66	0.48	0.84	1.08	0.99	1.60	1.09	1.09	0.88	0.32	0.50	?	0.65	1.66
HF26_254	ZSM-A20160456	f	P. patagonica	SUB_2	6.14	2.65	2.43	0.95	3.18	1.21	2.99	0.96	1.35	1.08	2.86	0.48	1.40	0.49	0.25	0.44	0.26	3.19	0.92	1.08	1.61	0.98	2.13	0.53	0.40	1.38	1.55	1.26	0.54	1.45	1.58	1.19	0.56	0.29	0.59	0.18	0.88	0.70	0.35	0.20	?	?	?	0.21	0.61
PS77_208_3	ZSM-A20160690	m	P. patagonica	SUB_2	7.58	3.06	3.71	1.31	4.59	1.47	4.36	1.36	2.29	1.73	3.28	0.57	1.33	0.65	0.44	0.70	0.14	4.64	1.16	1.29	1.22	1.16	2.70	0.73	0.74	2.03	1.59	1.78	0.58	1.91	1.64	1.56	0.58	0.55	1.47	0.91	1.80	2.06	0.86	0.75	0.64	0.44	0.24	0.65	1.30
ZSM-A20111352_HT27	ZSM-A20111352	f	P. patagonica	SUB_2	6.30	2.75	2.83	1.22	3.67	1.33	3.46	1.05	1.45	1.51	2.53	0.52	1.22	0.51	0.28	0.40	0.20	3.23	1.16	1.26	1.54	1.12	2.50	0.63	0.78	1.45	1.66	1.12	0.71	1.53	1.40	1.13	0.33	0.24	0.52	0.29	0.88	0.63	0.40	0.27	0.18	0.13	0.14	0.23	0.81
ZSM-A20111008_HT28	ZSM-A20111008	m	P. notiosa	SUB_3	7.28	2.66	3.40	0.60	3.43	0.97	3.99	0.81	1.41	1.03	3.27	0.43	0.72	0.46	0.33	0.22	0.14	4.29	1.00	1.06	1.74	0.80	3.96	0.41	0.41	1.88	1.43	1.07	0.48	1.83	1.80	1.40	0.48	0.80	2.07	1.16	2.20	2.61	0.92	0.82	0.64	0.45	0.32	0.71	2.23
PpaE_007	ZSM-A20160722	m	P. patagonica	SUB_4	8.73	3.78	4.50	1.57	5.93	1.87	5.73	1.51	1.99	1.75	3.66	0.67	2.06	0.98	0.41	0.73	0.30	4.38	1.26	1.45	1.06	?	?	0.91	1.07	2.07	2.06	1.79	0.55	2.50	2.41	1.92	0.45	0.95	2.20	1.46	2.92	2.53	1.48	0.99	0.99	0.71	0.48	0.70	2.65
ZDLT1_889_2	ZSM-A20160699	m	P. patagonica	SUB_4	7.93	3.59	3.83	1.58	5.85	1.94	5.51	1.75	2.27	1.60	2.74	0.63	2.11	0.70	0.34	0.43	0.24	3.93	1.24	1.51	1.26	1.12	3.08	0.51	0.77	2.09	1.95	1.37	0.84	1.87	2.09	1.75	0.34	0.70	2.04	1.24	2.40	2.30	1.17	0.83	0.70	0.68	0.27	0.77	2.15
ZDLT1_889_3	ZSM-A20160700	m	P. patagonica	SUB_4	7.61	3.83	3.96	1.49	4.44	1.79	4.84	1.44	2.51	1.62	4.11	0.47	1.98	0.59	0.37	0.45	0.24	4.87	1.15	1.43	0.99	1.17	4.35	0.47	0.54	2.33	1.85	1.69	0.47	2.28	2.02	1.71	0.54	0.84	2.19	1.76	2.10	2.48	1.58	0.93	0.82	0.63	0.41	?	?
HF26_027	ZSM-A20160452	m	P. patagonica	SUB_5	7.90	3.53	4.10	1.47	4.82	1.43	4.67	1.15	2.07	1.48	3.04	0.52	1.96	0.83	0.46	0.36	0.18	?	1.27	1.31	1.75	1.31	1.29	0.42	0.38	2.04	2.00	1.64	0.48	2.02	1.98	1.54	0.49	0.74	1.63	1.45	2.27	2.63	1.40	1.00	0.73	0.48	0.27	0.72	1.79
HF26_367	ZSM-A20160468	m	P. patagonica	SUB_5	7.13	2.62	4.08	1.54	4.76	1.67	4.43	1.18	1.79	1.30	3.19	0.51	1.40	0.91	0.32	0.32	0.20	3.59	0.98	1.26	1.25	1.11	2.90	0.35	0.45	2.27	1.92	1.43	0.46	2.45	1.96	1.28	0.48	0.44	1.08	0.61	1.39	1.07	0.81	0.30	0.42	0.30	0.28	0.62	1.24
HF26_373	ZSM-A20160488	m	P. patagonica	SUB_5	8.55	3.00	5.36	1.49	4.65	1.25	4.29	1.28	2.33	1.72	3.35	0.53	1.35	0.82	0.35	0.48	0.20	4.12	1.08	1.38	1.13	1.12	3.37	0.62	?	1.75	1.58	1.24	0.53	1.89	1.60	1.30	0.48	0.65	1.83	1.23	2.33	2.45	0.91	0.63	0.47	0.49	0.23	0.85	1.72
HF26_392	ZSM-A20160493	f	P. patagonica	SUB_5	5.60	2.44	2.90	1.26	3.88	1.20	3.54	1.12	1.47	1.06	2.36	0.43	1.08	0.51	0.23	0.10	0.07	3.17	0.86	1.08	0.72	0.58	?	0.29	0.42	1.71	1.26	1.09	0.35	1.57	1.26	1.19	0.20	0.25	0.39	0.18	0.79	0.50	0.34	0.13	0.36	0.16	?	0.31	0.57
PS82_121_1	ZSM-A20160626	f	P. aulaeturcarum sp. nov.	ANT_C	8.56	4.11	4.75	1.56	5.60	1.20	5.36	1.32	2.64	1.65	4.68	0.75	1.40	0.76	0.55	0.44	0.15	4.82	1.49	1.56	3.35	1.50	2.12	0.75	0.76	2.33	2.50	1.69	0.66	2.32	2.49	2.12	0.53	0.84	0.99	0.85	1.97	1.61	0.91	0.45	0.39	0.28	0.24	?	1.47
PS82_156_2_1	ZSM-A20160629	f	P. aulaeturcarum sp. nov.	ANT_C	9.80	3.80	3.98	1.27	5.28	1.23	5.01	1.24	2.06	1.23	3.91	0.70	1.55	0.65	0.58	?	0.23	4.27	1.38	1.37	2.20	?	?	1.12	0.99	2.20	2.40	1.95	0.28	2.08	2.38	1.57	0.49	0.54	0.73	1.00	1.67	1.53	0.88	0.31	0.38	0.28	0.24	0.66	1.10
PS82_156_2_3	ZSM-A20160631	m	P. aulaeturcarum sp. nov.	ANT_C	9.30	3.93	4.18	1.13	5.30	1.36	5.07	1.37	2.42	1.30	3.31	0.70	2.00	0.75	0.56	0.31	0.07	?	?	?	?	?	?	0.98	?	2.22	1.98	1.92	0.58	1.96	2.00	1.53	0.41	0.93	1.86	0.85	2.71	2.66	1.40	0.70	0.92	0.56	0.45	0.91	2.18
PS82_223_1	ZSM-A20160730	m	P. aulaeturcarum sp. nov.	ANT_C	10.87	4.42	4.35	1.34	6.01	1.35	5.83	1.38	3.33	1.60	4.82	0.80	1.78	0.84	0.59	0.51	0.16	4.85	1.48	1.53	3.53	1.44	1.43	1.02	1.27	2.39	2.62	2.05	0.59	2.23	2.44	1.88	0.81	1.06	2.16	2.75	?	?	?	?	?	?	?	1.38	1.97
JR_262_1058_	ZSM-A20160708	f	P. obstaculumsuperavit sp. nov.	ANT_D	14.33	5.72	7.40	?	2.61	2.53	5.84	0.89	?	?	6.36	?	1.95	1.03	0.61	0.71	0.38	6.35	2.32	2.49	1.59	?	?	0.92	0.82	?	?	?	?	?	?	?	?	0.95	1.31	1.46	2.37	2.16	1.25	0.53	0.79	0.66	0.46	0.82	1.59
JR262_1597_2	ZSM-A20160710	m	P. obstaculumsuperavit sp. nov.	ANT_D	14.24	5.35	6.08	1.76	8.41	1.67	?	1.63	4.22	1.56	5.11	0.91	2.67	0.98	0.61	0.46	0.30	6.61	1.66	1.89	1.58	1.41	5.94	1.03	1.08	3.23	3.36	2.34	0.77	3.23	3.22	2.36	1.13	1.26	2.24	2.01	2.96	3.66	2.02	1.41	1.01	0.49	?	1.28	2.14
JR262_48_5_2	ZSM-A20160713	f	P. obstaculumsuperavit sp. nov.	ANT_D	10.95	4.43	4.92	1.55	6.15	2.07	6.24	1.52	2.47	1.48	4.97	0.82	1.76	0.89	0.60	0.54	0.26	5.36	1.57	1.71	2.54	1.59	1.68	0.65	0.85	2.83	2.83	2.08	0.64	2.82	2.62	2.29	0.80	0.47	0.25	1.22	0.87	0.39	0.54	0.17	0.17	?	?	0.70	0.30
JR287_124_1	ZSM-A20160691	m	P. obstaculumsuperavit sp. nov.	ANT_D	12.21	4.41	5.60	1.39	6.78	1.24	6.68	1.35	3.13	2.20	4.64	0.82	2.10	0.91	0.63	0.49	0.37	5.15	1.57	1.75	1.46	1.53	4.46	0.90	0.96	3.19	2.91	2.33	0.75	3.09	2.92	2.34	0.77	1.24	2.05	1.57	2.80	3.31	1.62	0.85	1.08	0.75	0.54	1.16	1.91
JR287_152	ZSM-A20160694	f	P. obstaculumsuperavit sp. nov.	ANT_D	10.36	3.85	4.45	1.52	5.93	1.44	5.55	1.33	2.26	1.47	3.78	0.64	1.54	0.80	0.49	0.50	0.35	4.65	1.77	1.59	0.81	?	?	0.76	0.73	2.12	2.11	1.81	0.61	2.11	2.08	1.79	0.78	0.30	0.60	0.49	0.94	0.60	0.27	0.43	0.10	?	?	0.45	0.48
PS77_211_6_1_3	ZSM-A20160696	f	P. obstaculumsuperavit sp. nov.	ANT_D	14.42	5.37	6.13	1.73	8.32	1.88	7.88	1.73	3.40	2.14	5.24	0.86	1.80	1.14	0.58	0.64	0.32	6.31	1.95	1.99	1.16	1.67	6.02	1.57	1.95	3.05	2.62	2.38	0.93	3.12	2.98	2.52	0.81	0.75	1.14	1.04	2.16	1.64	0.74	0.55	0.83	0.60	0.20	0.90	1.42
ACE2017_1069_2_1_2	ZSM-A20190285	f	P. latefrontalis	ANT_F	11.39	4.27	5.57	1.43	7.07	1.49	6.67	1.48	3.00	1.71	4.03	0.76	1.41	1.04	0.47	0.44	0.43	4.68	1.34	1.46	0.81	1.46	1.96	0.44	0.77	2.45	2.27	1.85	0.56	2.71	2.90	2.22	0.55	0.39	0.56	0.63	1.22	0.79	0.66	0.45	0.35	?	?	0.32	0.42
ACE2017_1069_2_1_3	ZSM-A20190286	f	P. latefrontalis	ANT_F	10.77	4.37	4.88	1.63	6.62	1.65	6.05	1.35	2.52	1.67	4.15	0.73	1.33	0.88	0.49	0.49	0.18	5.12	1.28	1.49	0.71	1.21	1.62	0.63	0.84	2.67	2.44	1.94	0.82	2.66	2.54	1.87	0.67	0.44	1.36	1.07	0.93	1.12	0.53	0.70	0.51	0.33	0.14	0.70	0.76
PS77_226_7_1_2	ZSM-A20160649	f	P. latefrontalis	ANT_F	12.68	4.45	5.23	1.61	7.03	1.72	6.85	1.46	3.21	1.98	4.65	0.87	2.18	0.81	0.70	0.53	-	5.51	1.43	1.75	0.84	1.48	5.47	0.81	0.81	2.66	2.44	2.19	0.72	2.85	2.61	2.07	0.81	0.63	0.97	1.16	1.39	0.94	0.70	0.72	0.35	0.15	?	0.88	1.03
PS77_248_3_2_1	ZSM-A20160644	f	P. latefrontalis	ANT_F	12.18	4.58	6.30	1.59	7.96	1.67	7.40	1.41	3.16	1.27	4.92	0.73	1.24	1.08	0.36	0.32	0.22	5.61	1.60	1.60	1.12	1.47	2.56	1.00	0.78	3.03	2.82	2.30	0.60	2.89	2.79	2.03	0.64	0.37	1.20	?	?	1.28	0.77	0.80	0.35	0.18	?	0.31	1.59
PS77_248_3_2_3	ZSM-A20160646	f	P. latefrontalis	ANT_F	8.11	3.44	3.62	1.20	4.54	1.09	4.62	0.89	2.30	1.33	4.00	0.73	1.88	0.53	0.43	0.47	0.14	3.59	1.26	1.23	2.13	1.13	2.67	0.40	0.38	1.85	1.57	1.65	0.61	1.99	1.73	1.73	0.37	0.23	0.53	0.31	0.90	0.80	0.49	0.39	0.21	0.18	?	0.22	0.70
PS77_292_2_5	ZSM-A20160729	f	P. latefrontalis	ANT_F	15.00	6.28	6.50	2.24	8.33	2.23	7.96	2.19	4.37	2.03	5.31	1.24	1.65	1.47	0.44	0.64	0.59	6.31	1.99	2.12	0.99	?	?	1.03	0.86	2.58	2.86	2.56	0.72	2.98	2.83	2.29	0.81	0.93	1.53	1.40	1.59	1.60	1.22	0.72	0.33	0.44	?	0.69	1.20
PS82_244_4	ZSM-A20160640	f	P. hiemalis	ANT_K	9.69	3.43	3.68	1.08	5.06	1.11	4.91	0.95	2.06	1.04	3.75	0.78	1.38	0.71	0.29	0.55	0.20	4.73	1.08	1.24	2.15	?	?	0.62	0.75	1.98	1.97	1.84	0.56	1.99	1.75	1.91	0.61	1.06	1.65	1.78	2.37	2.51	1.50	1.02	0.74	0.45	0.59	0.86	2.02
PS82_109_2_2	ZSM-A20160622	m	Pallenopsis sp. ANT_L	ANT_L	10.18	4.19	5.24	1.62	6.40	1.69	6.07	1.45	3.23	1.53	3.42	0.69	1.91	0.89	0.73	0.41	-	5.73	1.46	1.45	0.97	1.29	2.92	1.14	1.12	2.69	2.27	2.07	0.84	2.44	2.27	1.93	0.62	0.89	1.65	1.39	2.11	?	?	1.03	1.06	0.67	0.47	0.93	1.70
PS82_183_1_1	ZSM-A20160638	f	P. buphtalmus	ANT_M	9.70	3.84	4.51	1.32	5.66	1.33	5.43	1.22	2.35	1.57	3.57	0.63	2.01	0.85	0.65	0.26	0.27	5.30	1.94	1.52	0.90	?	?	0.57	0.75	2.57	2.42	1.91	0.53	2.60	1.98	2.08	0.56	0.57	1.11	1.07	1.66	1.67	0.80	0.48	0.51	0.34	0.28	0.62	1.05
PS82_183_1_2	ZSM-A20160639	m	P. buphtalmus	ANT_M	10.12	3.90	4.82	1.50	5.94	1.44	5.53	1.20	2.91	1.41	4.08	0.64	1.55	0.92	0.77	0.08	0.40	5.11	1.42	1.44	1.25	?	?	1.00	0.87	2.25	2.17	1.84	0.83	2.58	2.44	1.92	0.75	0.59	1.26	1.67	?	?	?	?	?	?	?	0.49	1.97
PpaE_002	ZSM-A20160718	m	Pallenopsis sp. ANT_N	ANT_N	12.08	4.71	6.28	1.65	7.97	1.74	7.27	1.59	3.53	1.82	4.28	0.77	2.12	0.87	0.63	0.54	0.26	5.17	1.70	1.63	1.95	1.57	3.19	0.54	0.66	2.54	2.46	2.23	0.58	2.60	2.49	2.25	0.62	1.12	2.00	1.71	2.77	3.63	1.71	1.03	1.29	0.75	0.40	1.08	2.85
HF26_029	ZSM-A20160450	m	P. yepayekae	Pye.1	4.92	2.31	2.81	1.08	3.35	1.25	2.96	1.17	1.24	1.15	1.90	0.51	1.20	0.36	0.23	0.22	0.06	2.75	0.80	0.93	0.94	0.73	1.90	0.16	0.18	1.20	1.68	0.99	0.46	1.12	1.71	0.98	0.37	0.49	1.04	0.93	1.45	?	?	?	?	?	?	0.58	1.31
HF26_363	ZSM-A20160462	m	P. yepayekae	Pye.1	6.06	2.81	3.44	1.29	4.13	1.28	3.38	0.83	1.60	1.07	1.84	0.35	0.92	0.59	0.22	0.19	0.17	2.89	0.50	0.80	0.32	0.56	2.66	0.28	0.36	1.54	1.33	1.21	0.32	1.24	1.18	1.13	0.19	0.42	1.35	1.09	1.53	2.02	0.54	0.56	0.55	0.24	0.13	0.48	1.13
HF26_378	ZSM-A20160498	m	P. yepayekae	Pye.1	5.29	2.48	2.81	1.17	3.34	1.25	3.06	1.28	1.60	1.12	2.08	0.42	0.69	0.33	0.26	0.16	0.11	2.52	0.94	0.93	1.23	0.76	2.54	0.37	0.38	1.03	1.31	1.05	0.42	1.25	1.30	0.87	0.27	?	1.07	1.06	1.54	1.90	0.65	0.40	0.40	0.31	0.24	0.43	1.32
Measured characters of all individuals used for morphometric analyses. Detailed information about ID, voucher number, sex as well as species and mitochondrial clade assignment is given. Missing values are substituted with a question mark (?).
[truncated: 88 more columns]

## Sheet: Sheet1
ZSM Nr.
A20111008		ZSM-Voucher Number
A20111352		ZSM-A20160726
A20160450		ZSM-A20160689
A20160452		ZSM-A20160456
A20160456		ZSM-A20160690
A20160462		ZSM-A20111352
A20160468		ZSM-A20111008
A20160488		ZSM-A20160722
A20160493		ZSM-A20160699
A20160498		ZSM-A20160700
A20160622		ZSM-A20160452
A20160626		ZSM-A20160468
A20160629		ZSM-A20160488
A20160631		ZSM-A20160493
A20160638		ZSM-A20160626
A20160639		ZSM-A20160629
A20160640		ZSM-A20160631
A20160644		ZSM-A20160730
A20160646		ZSM-A20160708
A20160649		ZSM-A20160710
A20160689		ZSM-A20160713
A20160690		ZSM-A20160691
A20160691		ZSM-A20160694
A20160694		ZSM-A20160696
A20160696		ZSM-A20190285
A20160699		ZSM-A20190286
A20160700		ZSM-A20160649
A20160708		ZSM-A20160644
A20160710		ZSM-A20160646
A20160713		ZSM-A20160729
A20160718		ZSM-A20160640
A20160722		ZSM-A20160622
A20160726		ZSM-A20160638
A20160729		ZSM-A20160639
A20160730		ZSM-A20160718
A20190285		ZSM-A20160450
A20190286		ZSM-A20160462
		ZSM-A20160498
