# Supplementary material for: Combining morphological and genomic evidence to resolve species diversity and study speciation processes of the Pallenopsis patagonica (Pycnogonida) species complex
Source: Front Zool. 2019 Sep 6;16:36. doi: 10.1186/s12983-019-0316-y (PMC6728986; doi:10.1186/s12983-019-0316-y)
Supplement: Supplementary file 8 — Summary of information used for species delimitation of the Pallenopsis patagonica species complex. Table including all information used for species delimitation of the Pallenopsis patagonica species complex. For species delimitation, morphological and genetic analyses were considered. Previously published results are also included. Black filling indicates missing data. (XLS 78 kb) (XLS 78 kb) [file 12983_2019_316_MOESM8_ESM.xls]

## Sheet: Suppl_4
Supplementary Material 8: Summary of information used for species delimitation of the Pallenopsis patagonica species complex.
BACKGROUND KNOWLEDGE				LOCATION	GENETICS							MORPHOLOGY											FINAL GROUPING
					Single gene approaches				Multiple genes approach			Morphometrics				Distinct characters
Genus	Species	Clade	Dömel et al. 2017		COI bPTP (20)	COI GMYC (22)	COI ABGD (13)	ITS (ABGD 16)	SNP sNMF (9)	SNP PCA (11)	EOG tree (12)	PCAs	PERMANOVA										Genus	Species
Pallenopsis		ANT_B	ANT_ABM	Antarctic waters				n/a	n/a	n/a	n/a	n/a		Significant differences bigger for 41 characters			Bigger in body size with longer legs. Distance between the lateral processes longer. Bigger rudimentary palp .					n/a
Pallenopsis		ANT_A							n/a	n/a	n/a	n/a										n/a
Pallenopsis	buphtalmus	ANT_M																		Setae patches on the dorso-posterior margin of trunk segments.		Short accessory claws.	Pallenopsis	buphtalmus
Pallenopsis		ANT_C	ANT_C																			Unique combination of several diagnostic characters (e.g. errected abdomen, accessory claw half the length or more than main claw).	Pallenopsis	aulaeturcarum sp. nov.
Pallenopsis		ANT_D.1	ANT_D																			Abdomen pointing downwards.	Pallenopsis	obstaculumsuperavit sp. nov.
		ANT_D.2
Pallenopsis		ANT_E	ANT_EFG						n/a	n/a	n/a	n/a										n/a
Pallenopsis	latefrontalis	ANT_F																		No setae patches on margin of trunk segments.		Second coxa is shorter than the length of the first and third together.	Pallenopsis	latefrontalis
Pallenopsis		ANT_G						n/a	n/a	n/a	n/a	n/a										n/a	Pallenopsis
Pallenopsis		ANT_H	ANT_HL						n/a	n/a	n/a	n/a										n/a	Pallenopsis
Pallenopsis		ANT_L																					Pallenopsis	sp. nov. ANT_L
Pallenopsis		ANT_I	ANT_I						n/a	n/a	n/a	n/a										n/a
Pallenopsis		ANT_J	ANT_J						n/a	n/a	n/a	n/a										n/a
Pallenopsis		ANT_K	ANT_K																			Tricipital tubercles on dorso-distal margin of lateral processes and straight propodus.	Pallenopsis	hiemalis
Pallenopsis		ANT_N	ANT_N																			Second and third coxae with bifurcated setae on the ventral side.	Pallenopsis	sp. nov. ANT_N
Pallenopsis		SUB_1	SUB_1	Sub-Antarctic waters										Significant differences smaller for 41 characters			Smaller in body size with shorter legs. Distance between the lateral processes short. Short rudimentary palp .					Match discribtion of Pallenopsis patagonica s.s.	Pallenopsis	patagonica (potentially s.s.)
Pallenopsis		SUB_2.1	SUB_2.1
		SUB_2.2	SUB_2.2
Pallenopsis		SUB_4	SUB 4+5																				Pallenopsis	patagonica (potentially s.s.)
Pallenopsis		SUB_5
Pallenopsis		SUB_3	SUB_3									xxx										Rounded ocular tubercle .	Pallenopsis	notiosa
Pallenopsis	yepayekae	Pye.1	Pye																			Abdomen with two very prominent spines. Second and third coxae with many bifurcated setae on the ventral side.	Pallenopsis	yepayekae
		Pye.2						n/a	n/a	n/a	n/a	n/a										n/a
For species delimitation, morphological and genetic analyses were considered. Previously published results are also included. Black filling indicates missing data.
